# Supplementary material for: An immunoinformatic approach to assessing the immunogenic capacity of alpha-neurotoxins in elapid snake venoms
Source: Front Pharmacol. 2023 Apr 10;14:1143437. doi: 10.3389/fphar.2023.1143437 (PMC10155835; doi:10.3389/fphar.2023.1143437)
Supplement: Supplementary file 1 [file DataSheet1.xlsx]

## Sheet: Nk_LNTX-α-Cbtx
	Inverse HADDOCK score of 15-mer peptide docked to two allelic EQCA-DR models respectively.
	No.	15-mer	EQCADRA00103_DRB200101	EQCADRA00201_DRB200101
	1	IRCFITPDITSKDCP	151.1	147.9
	2	RCFITPDITSKDCPN	147.9	139.9	Yellow highlight = MHCII Binder
	3	CFITPDITSKDCPNG	135.2	137.2
	4	FITPDITSKDCPNGH	139.6	136.3
	5	ITPDITSKDCPNGHV	138	140.7
	6	TPDITSKDCPNGHVC	144.4	141
	7	PDITSKDCPNGHVCY	203.3	198.5
	8	DITSKDCPNGHVCYT	155.7	146.3
	9	ITSKDCPNGHVCYTK	160.7	159.1
	10	TSKDCPNGHVCYTKT	164.6	163.7
	11	SKDCPNGHVCYTKTW	167	163.5
	12	KDCPNGHVCYTKTWC	178.2	179.3
	13	DCPNGHVCYTKTWCD	176.7	173.9
	14	CPNGHVCYTKTWCDA	193.1	182.5
	15	PNGHVCYTKTWCDAF	172.3	195.1
	16	NGHVCYTKTWCDAFC	189	184.6
	17	GHVCYTKTWCDAFCS	189.4	193.1
	18	HVCYTKTWCDAFCSI	203.7	202.6
	19	VCYTKTWCDAFCSIR	193.6	188.5
	20	CYTKTWCDAFCSIRG	189.8	152
	21	YTKTWCDAFCSIRGK	184.1	174
	22	TKTWCDAFCSIRGKR	196.9	195.8
	23	KTWCDAFCSIRGKRV	208	205.3
	24	TWCDAFCSIRGKRVD	203.9	195.3
	25	WCDAFCSIRGKRVDL	203.3	198.5
	26	CDAFCSIRGKRVDLG	160.2	157.8
	27	DAFCSIRGKRVDLGC	167.6	176.7
	28	AFCSIRGKRVDLGCA	151.2	183.1
	29	FCSIRGKRVDLGCAA	172.1	176.3
	30	CSIRGKRVDLGCAAT	161.3	159.9
	31	SIRGKRVDLGCAATC	153.9	158.5
	32	IRGKRVDLGCAATCP	164.8	160
	33	RGKRVDLGCAATCPT	152.8	150
	34	GKRVDLGCAATCPTV	153.2	162.8
	35	KRVDLGCAATCPTVK	144	147.2
	36	RVDLGCAATCPTVKT	125.1	138.7
	37	VDLGCAATCPTVKTG	122	121.9
	38	DLGCAATCPTVKTGV	138.9	138.7
	39	LGCAATCPTVKTGVD	137.7	136.9
	40	GCAATCPTVKTGVDI	140	141.9
	41	CAATCPTVKTGVDIQ	150.9	144.9
	42	AATCPTVKTGVDIQC	140.9	128.8
	43	ATCPTVKTGVDIQCC	144.9	124.3
	44	TCPTVKTGVDIQCCS	152.9	152.3
	45	CPTVKTGVDIQCCST	147.9	152.9
	46	PTVKTGVDIQCCSTD	165.8	164.8
	47	TVKTGVDIQCCSTDN	169.9	163.8
	48	VKTGVDIQCCSTDNC	160.9	149.9
	49	KTGVDIQCCSTDNCN	155.4	155.6
	50	TGVDIQCCSTDNCNP	147.1	155.6
	51	GVDIQCCSTDNCNPF	171.5	168.2
	52	VDIQCCSTDNCNPFP	151.2	167
	53	DIQCCSTDNCNPFPT	156.9	151.7
	54	IQCCSTDNCNPFPTR	151.5	150.7
	55	QCCSTDNCNPFPTRK	154.9	150.8
	56	CCSTDNCNPFPTRKR	166.2	166.8
	57	CSTDNCNPFPTRKRP	163	165.5
		Hemagglutinin	197.4	200.2
		>180	12	12
		<180	45	45

## Sheet: Nk_LNTX-α-Cbtx (Screened)
	Inverse HADDOCK score of algorithm-filtered 15-mer peptides docked to two allelic EQCA-DR models respectively.
	No.	15-mer	EQCADRA00103_DRB200101	h	EQCADRA00201_DRB200101	h	Score
	1	IRCFITPDITSKDCP
	2	RCFITPDITSKDCPN
	3	CFITPDITSKDCPNG
	4	FITPDITSKDCPNGH
	5	ITPDITSKDCPNGHV
	6	TPDITSKDCPNGHVC
	7	PDITSKDCPNGHVCY
	8	DITSKDCPNGHVCYT
	9	ITSKDCPNGHVCYTK
	10	TSKDCPNGHVCYTKT
	11	SKDCPNGHVCYTKTW	167	0.845998			0.000494736
	12	KDCPNGHVCYTKTWC
	13	DCPNGHVCYTKTWCD
	14	CPNGHVCYTKTWCDA
	15	PNGHVCYTKTWCDAF
	16	NGHVCYTKTWCDAFC
	17	GHVCYTKTWCDAFCS
	18	HVCYTKTWCDAFCSI
	19	VCYTKTWCDAFCSIR
	20	CYTKTWCDAFCSIRG			152	0.759241	0.000444
	21	YTKTWCDAFCSIRGK
	22	TKTWCDAFCSIRGKR
	23	KTWCDAFCSIRGKRV
	24	TWCDAFCSIRGKRVD
	25	WCDAFCSIRGKRVDL
	26	CDAFCSIRGKRVDLG
	27	DAFCSIRGKRVDLGC			176.7	0.882617	0.000516151
	28	AFCSIRGKRVDLGCA	151.2	0.765957	183.1	0.914585	0.000982774
	29	FCSIRGKRVDLGCAA	172.1	0.871834	176.3	0.880619	0.00102483
	30	CSIRGKRVDLGCAAT
	31	SIRGKRVDLGCAATC	153.9	0.779635	158.5	0.791708	0.000918914
	32	IRGKRVDLGCAATCP	164.8	0.834853	160	0.799201	0.000955587
	33	RGKRVDLGCAATCPT	152.8	0.774063	150	0.749251	0.000890827
	34	GKRVDLGCAATCPTV	153.2	0.776089	162.8	0.813187	0.000929401
	35	KRVDLGCAATCPTVK	144	0.729483	147.2	0.735265	0.000856578
	36	RVDLGCAATCPTVKT	125.1	0.633739			0.000370607
	37	VDLGCAATCPTVKTG	122	0.618034	121.9	0.608891	0.0007175
	38	DLGCAATCPTVKTGV
	39	LGCAATCPTVKTGVD
	40	GCAATCPTVKTGVDI
	41	CAATCPTVKTGVDIQ
	42	AATCPTVKTGVDIQC
	43	ATCPTVKTGVDIQCC
	44	TCPTVKTGVDIQCCS
	45	CPTVKTGVDIQCCST
	46	PTVKTGVDIQCCSTD
	47	TVKTGVDIQCCSTDN
	48	VKTGVDIQCCSTDNC	154	0.780142	149.9	0.748751	0.00089409
	49	KTGVDIQCCSTDNCN	155.4	0.787234	155.6	0.777223	0.000914887
	50	TGVDIQCCSTDNCNP	147.1	0.745187			0.000435782
	51	GVDIQCCSTDNCNPF	171.5	0.868794	168.2	0.84016	0.000999388
	52	VDIQCCSTDNCNPFP	151.2	0.765957	167	0.834166	0.000935745
	53	DIQCCSTDNCNPFPT
	54	IQCCSTDNCNPFPTR
	55	QCCSTDNCNPFPTRK
	56	CCSTDNCNPFPTRKR
	57	CSTDNCNPFPTRKRP
		H	197.4	1	200.2	1
		Total	15		14		17
	Quantification of M2R scoring metric.
				15-mer
	No.	A.A Residues	11	20	27	28	29	31	32	33	34	35	36	37	48	49	50	51	52	r	Max Hit	MX2	R
	1	I																		0	1	2	0.00116959
	2	R																		0	2	4	0.00233918
	3	C																		0	3	6	0.00350877
	4	F																		0	4	8	0.00467836
	5	I																		0	5	10	0.00584795
	6	T																		0	6	12	0.00701754
	7	P																		0	7	14	0.00818713
	8	D																		0	8	16	0.00935673
	9	I																		0	9	18	0.0105263
	10	T																		0	10	20	0.0116959
	11	S	0.000494736																	0.000494736	11	22	0.0128655
	12	K	0.000494736																	0.000494736	12	24	0.0140351
	13	D	0.000494736																	0.000494736	13	26	0.0152047
	14	C	0.000494736																	0.000494736	14	28	0.0163743
	15	P	0.000494736																	0.000494736	15	30	0.0175439
	16	N	0.000494736																	0.000494736	15	30	0.0175439
	17	G	0.000494736																	0.000494736	15	30	0.0175439
	18	H	0.000494736																	0.000494736	15	30	0.0175439
	19	V	0.000494736																	0.000494736	15	30	0.0175439
	20	C	0.000494736	0.000444																0.000938736	15	30	0.0175439
	21	Y	0.000494736	0.000444																0.000938736	15	30	0.0175439
	22	T	0.000494736	0.000444																0.000938736	15	30	0.0175439
	23	K	0.000494736	0.000444																0.000938736	15	30	0.0175439
	24	T	0.000494736	0.000444																0.000938736	15	30	0.0175439
	25	W	0.000494736	0.000444																0.000938736	15	30	0.0175439
	26	C		0.000444																0.000444	15	30	0.0175439
	27	D		0.000444	0.000516151															0.000960151	15	30	0.0175439
	28	A		0.000444	0.000516151	0.000982774														0.00194292	15	30	0.0175439
	29	F		0.000444	0.000516151	0.000982774	0.00102483													0.00296775	15	30	0.0175439
	30	C		0.000444	0.000516151	0.000982774	0.00102483													0.00296775	15	30	0.0175439
	31	S		0.000444	0.000516151	0.000982774	0.00102483	0.000918914												0.00388667	15	30	0.0175439
	32	I		0.000444	0.000516151	0.000982774	0.00102483	0.000918914	0.000955587											0.00484225	15	30	0.0175439
	33	R		0.000444	0.000516151	0.000982774	0.00102483	0.000918914	0.000955587	0.000890827										0.00573308	15	30	0.0175439
	34	G		0.000444	0.000516151	0.000982774	0.00102483	0.000918914	0.000955587	0.000890827	0.000929401									0.00666248	15	30	0.0175439
	35	K			0.000516151	0.000982774	0.00102483	0.000918914	0.000955587	0.000890827	0.000929401	0.000856578								0.00707506	15	30	0.0175439
	36	R			0.000516151	0.000982774	0.00102483	0.000918914	0.000955587	0.000890827	0.000929401	0.000856578	0.000370607							0.00744566	15	30	0.0175439
	37	V			0.000516151	0.000982774	0.00102483	0.000918914	0.000955587	0.000890827	0.000929401	0.000856578	0.000370607	0.0007175						0.00816317	15	30	0.0175439
	38	D			0.000516151	0.000982774	0.00102483	0.000918914	0.000955587	0.000890827	0.000929401	0.000856578	0.000370607	0.0007175						0.00816317	15	30	0.0175439
	39	L			0.000516151	0.000982774	0.00102483	0.000918914	0.000955587	0.000890827	0.000929401	0.000856578	0.000370607	0.0007175						0.00816317	15	30	0.0175439
	40	G			0.000516151	0.000982774	0.00102483	0.000918914	0.000955587	0.000890827	0.000929401	0.000856578	0.000370607	0.0007175						0.00816317	15	30	0.0175439
	41	C			0.000516151	0.000982774	0.00102483	0.000918914	0.000955587	0.000890827	0.000929401	0.000856578	0.000370607	0.0007175						0.00816317	15	30	0.0175439
	42	A				0.000982774	0.00102483	0.000918914	0.000955587	0.000890827	0.000929401	0.000856578	0.000370607	0.0007175						0.00764701	15	30	0.0175439
	43	A					0.00102483	0.000918914	0.000955587	0.000890827	0.000929401	0.000856578	0.000370607	0.0007175						0.00666424	15	30	0.0175439
	44	T						0.000918914	0.000955587	0.000890827	0.000929401	0.000856578	0.000370607	0.0007175						0.00563941	15	30	0.0175439
	45	C						0.000918914	0.000955587	0.000890827	0.000929401	0.000856578	0.000370607	0.0007175						0.00563941	15	30	0.0175439
	46	P							0.000955587	0.000890827	0.000929401	0.000856578	0.000370607	0.0007175						0.0047205	15	30	0.0175439
	47	T								0.000890827	0.000929401	0.000856578	0.000370607	0.0007175						0.00376491	15	30	0.0175439
	48	V									0.000929401	0.000856578	0.000370607	0.0007175	0.00089409					0.00376818	15	30	0.0175439
	49	K										0.000856578	0.000370607	0.0007175	0.00089409	0.000914887				0.00375366	15	30	0.0175439
	50	T											0.000370607	0.0007175	0.00089409	0.000914887	0.000435782			0.00333287	15	30	0.0175439
	51	G												0.0007175	0.00089409	0.000914887	0.000435782	0.000999388		0.00396165	15	30	0.0175439
	52	V													0.00089409	0.000914887	0.000435782	0.000999388	0.000935745	0.00417989	15	30	0.0175439
	53	D													0.00089409	0.000914887	0.000435782	0.000999388	0.000935745	0.00417989	15	30	0.0175439
	54	I													0.00089409	0.000914887	0.000435782	0.000999388	0.000935745	0.00417989	15	30	0.0175439
	55	Q													0.00089409	0.000914887	0.000435782	0.000999388	0.000935745	0.00417989	15	30	0.0175439
	56	C													0.00089409	0.000914887	0.000435782	0.000999388	0.000935745	0.00417989	15	30	0.0175439
	57	C													0.00089409	0.000914887	0.000435782	0.000999388	0.000935745	0.00417989	15	30	0.0175439
	58	S													0.00089409	0.000914887	0.000435782	0.000999388	0.000935745	0.00417989	14	28	0.0163743
	59	T													0.00089409	0.000914887	0.000435782	0.000999388	0.000935745	0.00417989	13	26	0.0152047
	60	D													0.00089409	0.000914887	0.000435782	0.000999388	0.000935745	0.00417989	12	24	0.0140351
	61	N													0.00089409	0.000914887	0.000435782	0.000999388	0.000935745	0.00417989	11	22	0.0128655
	62	C													0.00089409	0.000914887	0.000435782	0.000999388	0.000935745	0.00417989	10	20	0.0116959
	63	N														0.000914887	0.000435782	0.000999388	0.000935745	0.0032858	9	18	0.0105263
	64	P															0.000435782	0.000999388	0.000935745	0.00237092	8	16	0.00935673
	65	F																0.000999388	0.000935745	0.00193513	7	14	0.00818713
	66	P																	0.000935745	0.000935745	6	12	0.00701754
	67	T																		0	5	10	0.00584795
	68	R																		0	4	8	0.00467836
	69	K																		0	3	6	0.00350877
	70	R																		0	2	4	0.00233918
	71	P																		0	1	2	0.00116959
																			Total (M2R)	0.199227	855	1710	1

## Sheet: Nk_SNTX-Cbtx-c
	Inverse HADDOCK score of 15-mer peptide docked to two allelic EQCA-DR models respectively.
	No.	15-mer	EQCADRA00103_DRB200101	EQCADRA00201_DRB200101
	1	LECHNQQSSQAPTTK	134.3	133.3
	2	ECHNQQSSQAPTTKT	136.3	145.5	Yellow Highlight = MHCII Binder
	3	CHNQQSSQAPTTKTC	131.2	132.6
	4	HNQQSSQAPTTKTCS	124.8	120.3
	5	NQQSSQAPTTKTCSG	131.2	131.4
	6	QQSSQAPTTKTCSGE	120.4	124.5
	7	QSSQAPTTKTCSGET	139.5	142.9
	8	SSQAPTTKTCSGETN	141.9	136.9
	9	SQAPTTKTCSGETNC	147.5	143.7
	10	QAPTTKTCSGETNCY	157	159.1
	11	APTTKTCSGETNCYK	181.9	161.9
	12	PTTKTCSGETNCYKK	158.9	168.2
	13	TTKTCSGETNCYKKW	178.9	173.7
	14	TKTCSGETNCYKKWW	189.3	194.9
	15	KTCSGETNCYKKWWS	188	187.3
	16	TCSGETNCYKKWWSD	190.3	193.8
	17	CSGETNCYKKWWSDH	196.1	188.1
	18	SGETNCYKKWWSDHR	204.2	203.9
	19	GETNCYKKWWSDHRG	200.6	189.7
	20	ETNCYKKWWSDHRGT	188.7	189.5
	21	TNCYKKWWSDHRGTI	203.4	197.6
	22	NCYKKWWSDHRGTII	190.4	180.6
	23	CYKKWWSDHRGTIIE	192.1	180.5
	24	YKKWWSDHRGTIIER	188.7	185.6
	25	KKWWSDHRGTIIERG	159.2	160
	26	KWWSDHRGTIIERGC	150.3	165.2
	27	WWSDHRGTIIERGCG	160	153.7
	28	WSDHRGTIIERGCGC	151	154.9
	29	SDHRGTIIERGCGCP	170.5	165.2
	30	DHRGTIIERGCGCPK	162.4	156.4
	31	HRGTIIERGCGCPKV	158	152.5
	32	RGTIIERGCGCPKVK	158.5	162.3
	33	GTIIERGCGCPKVKP	143	148.8
	34	TIIERGCGCPKVKPG	144.8	141.5
	35	IIERGCGCPKVKPGV	148.2	153.9
	36	IERGCGCPKVKPGVN	120.1	116.6
	37	ERGCGCPKVKPGVNL	118.6	117.5
	38	RGCGCPKVKPGVNLN	122.1	119
	39	GCGCPKVKPGVNLNC	120.1	117.5
	40	CGCPKVKPGVNLNCC	118.2	118
	41	GCPKVKPGVNLNCCR	137.2	137.4
	42	CPKVKPGVNLNCCRT	139.6	143.5
	43	PKVKPGVNLNCCRTD	142.7	135.9
	44	KVKPGVNLNCCRTDR	140.7	140.8
	45	VKPGVNLNCCRTDRC	162.4	156.4
	46	KPGVNLNCCRTDRCN	160.9	164.1
	47	PGVNLNCCRTDRCNN	160.8	160.6
		Hemagglutinin	197.4	200.2
		>180	12	11
		<180	35	36

## Sheet: Nk_SNTX-Cbtx-c (Screened)
	Inverse HADDOCK score of algorithm-filtered 15-mer peptides docked to two allelic EQCA-DR models respectively.
	No.	15-mers	EQCADRA00103_DRB200101	h	EQCADRA00201_DRB200101	h	Score
	1	LECHNQQSSQAPTTK	134.3	0.680344			0.000482514
	2	ECHNQQSSQAPTTKT	136.3	0.690476			0.000489699
	3	CHNQQSSQAPTTKTC
	4	HNQQSSQAPTTKTCS
	5	NQQSSQAPTTKTCSG
	6	QQSSQAPTTKTCSGE	120.4	0.609929	124.5	0.621878	0.000873622
	7	QSSQAPTTKTCSGET	132	0.668693	142.9	0.713786	0.000980482
	8	SSQAPTTKTCSGETN
	9	SQAPTTKTCSGETNC	147.5	0.747214			0.000529939
	10	QAPTTKTCSGETNCY
	11	APTTKTCSGETNCYK	181.9	0.921479			0.000653531
	12	PTTKTCSGETNCYKK	158.9	0.804965	158.3	0.790709	0.00113168
	13	TTKTCSGETNCYKKW			169	0.844156	0.000598692
	14	TKTCSGETNCYKKWW
	15	KTCSGETNCYKKWWS	188	0.952381	187.3	0.935564	0.00133897
	16	TCSGETNCYKKWWSD	190.3	0.964032			0.000683711
	17	CSGETNCYKKWWSDH
	18	SGETNCYKKWWSDHR
	19	GETNCYKKWWSDHRG
	20	ETNCYKKWWSDHRGT
	21	TNCYKKWWSDHRGTI
	22	NCYKKWWSDHRGTII
	23	CYKKWWSDHRGTIIE
	24	YKKWWSDHRGTIIER
	25	KKWWSDHRGTIIERG
	26	KWWSDHRGTIIERGC
	27	WWSDHRGTIIERGCG
	28	WSDHRGTIIERGCGC
	29	SDHRGTIIERGCGCP	155.7	0.788754	165.2	0.825175	0.00114463
	30	DHRGTIIERGCGCPK
	31	HRGTIIERGCGCPKV
	32	RGTIIERGCGCPKVK	158.5	0.802938	162.3	0.810689	0.00114442
	33	GTIIERGCGCPKVKP	143	0.724417	148.8	0.743257	0.0010409
	34	TIIERGCGCPKVKPG	144.8	0.733536	141.5	0.706793	0.00102151
	35	IIERGCGCPKVKPGV
	36	IERGCGCPKVKPGVN
	37	ERGCGCPKVKPGVNL
	38	RGCGCPKVKPGVNLN
	39	GCGCPKVKPGVNLNC
	40	CGCPKVKPGVNLNCC
	41	GCPKVKPGVNLNCCR
	42	CPKVKPGVNLNCCRT
	43	PKVKPGVNLNCCRTD			135.9	0.678821	0.000481433
	44	KVKPGVNLNCCRTDR			140.8	0.703297	0.000498792
	45	VKPGVNLNCCRTDRC	162.4	0.822695	156.4	0.781219	0.00113753
	46	KPGVNLNCCRTDRCN	160.9	0.815096	164.1	0.81968	0.00115942
	47	PGVNLNCCRTDRCNN	160.8	0.81459	160.6	0.802198	0.00114666
		H	197.4	1	200.2	1
		Total	16		14		19
	Quantification of M2R scoring metric.
			15 -mer
	No.	A.A Residues	1	2	6	7	9	11	12	13	15	16	29	32	33	34	43	44	45	46	47	r	Max Hit	MX2	R
	1	L	0.000482514																			0.000482514	1	2	0.00141844
	2	E	0.000482514	0.000489699																		0.000972213	2	4	0.00283688
	3	C	0.000482514	0.000489699																		0.000972213	3	6	0.00425532
	4	H	0.000482514	0.000489699																		0.000972213	4	8	0.00567376
	5	N	0.000482514	0.000489699																		0.000972213	5	10	0.0070922
	6	Q	0.000482514	0.000489699	0.000873622																	0.00184584	6	12	0.00851064
	7	Q	0.000482514	0.000489699	0.000873622	0.000980482																0.00282632	7	14	0.00992908
	8	S	0.000482514	0.000489699	0.000873622	0.000980482																0.00282632	8	16	0.0113475
	9	S	0.000482514	0.000489699	0.000873622	0.000980482	0.000529939															0.00335626	9	18	0.012766
	10	Q	0.000482514	0.000489699	0.000873622	0.000980482	0.000529939															0.00335626	10	20	0.0141844
	11	A	0.000482514	0.000489699	0.000873622	0.000980482	0.000529939	0.000653531														0.00400979	11	22	0.0156028
	12	P	0.000482514	0.000489699	0.000873622	0.000980482	0.000529939	0.000653531	0.00113168													0.00514147	12	24	0.0170213
	13	T	0.000482514	0.000489699	0.000873622	0.000980482	0.000529939	0.000653531	0.00113168	0.000598692												0.00574016	13	26	0.0184397
	14	T	0.000482514	0.000489699	0.000873622	0.000980482	0.000529939	0.000653531	0.00113168	0.000598692												0.00574016	14	28	0.0198582
	15	K	0.000482514	0.000489699	0.000873622	0.000980482	0.000529939	0.000653531	0.00113168	0.000598692	0.00133897											0.00707913	15	30	0.0212766
	16	T		0.000489699	0.000873622	0.000980482	0.000529939	0.000653531	0.00113168	0.000598692	0.00133897	0.000683711										0.00728033	15	30	0.0212766
	17	C			0.000873622	0.000980482	0.000529939	0.000653531	0.00113168	0.000598692	0.00133897	0.000683711										0.00679063	15	30	0.0212766
	18	S			0.000873622	0.000980482	0.000529939	0.000653531	0.00113168	0.000598692	0.00133897	0.000683711										0.00679063	15	30	0.0212766
	19	G			0.000873622	0.000980482	0.000529939	0.000653531	0.00113168	0.000598692	0.00133897	0.000683711										0.00679063	15	30	0.0212766
	20	E			0.000873622	0.000980482	0.000529939	0.000653531	0.00113168	0.000598692	0.00133897	0.000683711										0.00679063	15	30	0.0212766
	21	T				0.000980482	0.000529939	0.000653531	0.00113168	0.000598692	0.00133897	0.000683711										0.00591701	15	30	0.0212766
	22	N					0.000529939	0.000653531	0.00113168	0.000598692	0.00133897	0.000683711										0.00493653	15	30	0.0212766
	23	C					0.000529939	0.000653531	0.00113168	0.000598692	0.00133897	0.000683711										0.00493653	15	30	0.0212766
	24	Y						0.000653531	0.00113168	0.000598692	0.00133897	0.000683711										0.00440659	15	30	0.0212766
	25	K						0.000653531	0.00113168	0.000598692	0.00133897	0.000683711										0.00440659	15	30	0.0212766
	26	K							0.00113168	0.000598692	0.00133897	0.000683711										0.00375305	15	30	0.0212766
	27	W								0.000598692	0.00133897	0.000683711										0.00262137	15	30	0.0212766
	28	W									0.00133897	0.000683711										0.00202268	15	30	0.0212766
	29	S									0.00133897	0.000683711	0.00114463									0.00316731	15	30	0.0212766
	30	D										0.000683711	0.00114463									0.00182834	15	30	0.0212766
	31	H											0.00114463									0.00114463	15	30	0.0212766
	32	R											0.00114463	0.00114442								0.00228905	15	30	0.0212766
	33	G											0.00114463	0.00114442	0.0010409							0.00332995	15	30	0.0212766
	34	T											0.00114463	0.00114442	0.0010409	0.00102151						0.00435146	15	30	0.0212766
	35	I											0.00114463	0.00114442	0.0010409	0.00102151						0.00435146	15	30	0.0212766
	36	I											0.00114463	0.00114442	0.0010409	0.00102151						0.00435146	15	30	0.0212766
	37	E											0.00114463	0.00114442	0.0010409	0.00102151						0.00435146	15	30	0.0212766
	38	R											0.00114463	0.00114442	0.0010409	0.00102151						0.00435146	15	30	0.0212766
	39	G											0.00114463	0.00114442	0.0010409	0.00102151						0.00435146	15	30	0.0212766
	40	C											0.00114463	0.00114442	0.0010409	0.00102151						0.00435146	15	30	0.0212766
	41	G											0.00114463	0.00114442	0.0010409	0.00102151						0.00435146	15	30	0.0212766
	42	C											0.00114463	0.00114442	0.0010409	0.00102151						0.00435146	15	30	0.0212766
	43	P											0.00114463	0.00114442	0.0010409	0.00102151	0.000481433					0.00483289	15	30	0.0212766
	44	K												0.00114442	0.0010409	0.00102151	0.000481433	0.000498792				0.00418706	15	30	0.0212766
	45	V												0.00114442	0.0010409	0.00102151	0.000481433	0.000498792	0.00113753			0.00532458	15	30	0.0212766
	46	K												0.00114442	0.0010409	0.00102151	0.000481433	0.000498792	0.00113753	0.00115942		0.006484	15	30	0.0212766
	47	P													0.0010409	0.00102151	0.000481433	0.000498792	0.00113753	0.00115942	0.00114666	0.00648624	15	30	0.0212766
	48	G														0.00102151	0.000481433	0.000498792	0.00113753	0.00115942	0.00114666	0.00544534	14	28	0.0198582
	49	V															0.000481433	0.000498792	0.00113753	0.00115942	0.00114666	0.00442383	13	26	0.0184397
	50	N															0.000481433	0.000498792	0.00113753	0.00115942	0.00114666	0.00442383	12	24	0.0170213
	51	L															0.000481433	0.000498792	0.00113753	0.00115942	0.00114666	0.00442383	11	22	0.0156028
	52	N															0.000481433	0.000498792	0.00113753	0.00115942	0.00114666	0.00442383	10	20	0.0141844
	53	C															0.000481433	0.000498792	0.00113753	0.00115942	0.00114666	0.00442383	9	18	0.012766
	54	C															0.000481433	0.000498792	0.00113753	0.00115942	0.00114666	0.00442383	8	16	0.0113475
	55	R															0.000481433	0.000498792	0.00113753	0.00115942	0.00114666	0.00442383	7	14	0.00992908
	56	T															0.000481433	0.000498792	0.00113753	0.00115942	0.00114666	0.00442383	6	12	0.00851064
	57	D															0.000481433	0.000498792	0.00113753	0.00115942	0.00114666	0.00442383	5	10	0.0070922
	58	R																0.000498792	0.00113753	0.00115942	0.00114666	0.00394239	4	8	0.00567376
	59	C																	0.00113753	0.00115942	0.00114666	0.0034436	3	6	0.00425532
	60	N																		0.00115942	0.00114666	0.00230607	2	4	0.00283688
	61	N																			0.00114666	0.00114666	1	2	0.00141844
																					Total (M2R)	0.248072	705	1410	1

## Sheet: Oh_LNTX-OH55
	Inverse HADDOCK score of 15-mer peptide docked to two allelic EQCA-DR models respectively.
	No.	15-mer	EQCADRA00103_DRB200101	EQCADRA00201_DRB200101
	1	TKCYVTPDVKSETCP	152.7	139.8
	2	KCYVTPDVKSETCPA	151.3	153.9	Yellow Highlight = MHCII Binder
	3	CYVTPDVKSETCPAG	139.6	137.9
	4	YVTPDVKSETCPAGQ	139	135.6
	5	VTPDVKSETCPAGQD	125.5	116.3
	6	TPDVKSETCPAGQDI	134.9	131.5
	7	PDVKSETCPAGQDIC	117.2	134.1
	8	DVKSETCPAGQDICY	118.8	122.6
	9	VKSETCPAGQDICYT	123	139.8
	10	KSETCPAGQDICYTE	134.5	128.1
	11	SETCPAGQDICYTET	141.2	138.5
	12	ETCPAGQDICYTETW	150.6	140.6
	13	TCPAGQDICYTETWC	160.4	156.7
	14	CPAGQDICYTETWCD	163.4	148.1
	15	PAGQDICYTETWCDA	166.7	177.2
	16	AGQDICYTETWCDAW	190.4	191
	17	GQDICYTETWCDAWC	193.2	187.7
	18	QDICYTETWCDAWCT	179.2	176.4
	19	DICYTETWCDAWCTS	174.1	176.7
	20	ICYTETWCDAWCTSR	174.7	167.5
	21	CYTETWCDAWCTSRG	172.3	167.5
	22	YTETWCDAWCTSRGK	157	154.9
	23	TETWCDAWCTSRGKR	161.7	158.8
	24	ETWCDAWCTSRGKRV	172	191.2
	25	TWCDAWCTSRGKRVN	160.9	153.7
	26	WCDAWCTSRGKRVNL	157.4	155.1
	27	CDAWCTSRGKRVNLG	157.9	155
	28	DAWCTSRGKRVNLGC	177.6	172.1
	29	AWCTSRGKRVNLGCA	163.3	163
	30	WCTSRGKRVNLGCAA	191.5	169.7
	31	CTSRGKRVNLGCAAT	166.1	151.6
	32	TSRGKRVNLGCAATC	160.7	152.7
	33	SRGKRVNLGCAATCP	163.9	164
	34	RGKRVNLGCAATCPI	172.1	165
	35	GKRVNLGCAATCPIV	153.9	159.5
	36	KRVNLGCAATCPIVK	163.5	154.3
	37	RVNLGCAATCPIVKP	145.2	142.1
	38	VNLGCAATCPIVKPG	125.5	127.5
	39	NLGCAATCPIVKPGV	120	116.6
	40	LGCAATCPIVKPGVE	119.6	112.1
	41	GCAATCPIVKPGVEI	103.8	103
	42	CAATCPIVKPGVEIK	111.1	110.7
	43	AATCPIVKPGVEIKC	127.9	120.7
	44	ATCPIVKPGVEIKCC	126.2	119.6
	45	TCPIVKPGVEIKCCS	141	131.5
	46	CPIVKPGVEIKCCST	145.1	146.1
	47	PIVKPGVEIKCCSTD	156.9	156.9
	48	IVKPGVEIKCCSTDN	157.1	140.4
	49	VKPGVEIKCCSTDNC	155.1	158.9
	50	KPGVEIKCCSTDNCN	149.3	154
	51	PGVEIKCCSTDNCNP	157	161.3
	52	GVEIKCCSTDNCNPF	167.2	163.2
	53	VEIKCCSTDNCNPFP	150.1	148.8
	54	EIKCCSTDNCNPFPT	168.5	157.3
	55	IKCCSTDNCNPFPTR	128.8	158.4
	56	KCCSTDNCNPFPTRK	129.6	140.8
	57	CCSTDNCNPFPTRKR	164.6	155.2
	58	CSTDNCNPFPTRKRP	175.4	153.6
		Hemagglutinin	197.4	200.2
		>180	3	3
		<180	55	55

## Sheet: Oh_LNTX-OH55 (Screened)
	Inverse HADDOCK score of algorithm-filtered 15-mer peptides docked to two allelic EQCA-DR models respectively.
	No.	15-mers	EQCADRA00103_DRB200101	h	EQCADRA00201_DRB200101	h	Score
	1	TKCYVTPDVKSETCP
	2	KCYVTPDVKSETCPA
	3	CYVTPDVKSETCPAG
	4	YVTPDVKSETCPAGQ
	5	VTPDVKSETCPAGQD	125.5	0.635765	116.3	0.580919	0.000699244
	6	TPDVKSETCPAGQDI
	7	PDVKSETCPAGQDIC
	8	DVKSETCPAGQDICY
	9	VKSETCPAGQDICYT
	10	KSETCPAGQDICYTE
	11	SETCPAGQDICYTET
	12	ETCPAGQDICYTETW
	13	TCPAGQDICYTETWC
	14	CPAGQDICYTETWCD	146	0.739615	148.1	0.73976	0.000850216
	15	PAGQDICYTETWCDA			177.2	0.885115	0.000508687
	16	AGQDICYTETWCDAW	190.4	0.964539	191	0.954046	0.00110264
	17	GQDICYTETWCDAWC	193.2	0.978723	187.7	0.937562	0.00110131
	18	QDICYTETWCDAWCT	179.2	0.907801	176.4	0.881119	0.00102812
	19	DICYTETWCDAWCTS
	20	ICYTETWCDAWCTSR
	21	CYTETWCDAWCTSRG	172.3	0.872847	167.5	0.836663	0.000982477
	22	YTETWCDAWCTSRGK
	23	TETWCDAWCTSRGKR	161.7	0.819149	158.8	0.793207	0.000926641
	24	ETWCDAWCTSRGKRV
	25	TWCDAWCTSRGKRVN
	26	WCDAWCTSRGKRVNL
	27	CDAWCTSRGKRVNLG
	28	DAWCTSRGKRVNLGC
	29	AWCTSRGKRVNLGCA
	30	WCTSRGKRVNLGCAA
	31	CTSRGKRVNLGCAAT	150.4	0.761905	151.6	0.757243	0.000873073
	32	TSRGKRVNLGCAATC	160.7	0.814083	152.7	0.762737	0.000906219
	33	SRGKRVNLGCAATCP	163.9	0.830294	164	0.819181	0.000947974
	34	RGKRVNLGCAATCPI	162.5	0.823202	153.9	0.768731	0.000914904
	35	GKRVNLGCAATCPIV	152	0.77001			0.000442535
	36	KRVNLGCAATCPIVK	139.5	0.706687			0.000406142
	37	RVNLGCAATCPIVKP
	38	VNLGCAATCPIVKPG
	39	NLGCAATCPIVKPGV
	40	LGCAATCPIVKPGVE
	41	GCAATCPIVKPGVEI
	42	CAATCPIVKPGVEIK
	43	AATCPIVKPGVEIKC
	44	ATCPIVKPGVEIKCC
	45	TCPIVKPGVEIKCCS			131.5	0.656843	0.000377496
	46	CPIVKPGVEIKCCST	145.1	0.735056	146.1	0.72977	0.000841854
	47	PIVKPGVEIKCCSTD	156.9	0.794833	156.9	0.783716	0.000907212
	48	IVKPGVEIKCCSTDN	156.9	0.794833			0.0004568
	49	VKPGVEIKCCSTDNC	161.9	0.820162	155.7	0.777722	0.000918324
	50	KPGVEIKCCSTDNCN	144.4	0.73151	154	0.769231	0.000862494
	51	PGVEIKCCSTDNCNP	157	0.795339	161.3	0.805694	0.000920134
	52	GVEIKCCSTDNCNPF	167.2	0.847011	163.2	0.815185	0.000955285
	53	VEIKCCSTDNCNPFP
	54	EIKCCSTDNCNPFPT
	55	IKCCSTDNCNPFPTR
	56	KCCSTDNCNPFPTRK	129.6	0.656535	140.8	0.703297	0.000781512
	57	CCSTDNCNPFPTRKR
	58	CSTDNCNPFPTRKRP
		H	197.4	1	200.2	1
		Total	21		20		23
	Quantification of M2R scoring metric.
			15-mer
	No.	A.A Residues	5	14	15	16	17	18	21	23	31	32	33	34	35	36	45	46	47	48	49	50	51	52	56	r	Max Hit	MX2	R
	1	T																								0	1	2	0.00114943
	2	K																								0	2	4	0.00229885
	3	C																								0	3	6	0.00344828
	4	Y																								0	4	8	0.0045977
	5	V	0.000699244																							0.000699244	5	10	0.00574713
	6	T	0.000699244																							0.000699244	6	12	0.00689655
	7	P	0.000699244																							0.000699244	7	14	0.00804598
	8	D	0.000699244																							0.000699244	8	16	0.0091954
	9	V	0.000699244																							0.000699244	9	18	0.0103448
	10	K	0.000699244																							0.000699244	10	20	0.0114943
	11	S	0.000699244																							0.000699244	11	22	0.0126437
	12	E	0.000699244																							0.000699244	12	24	0.0137931
	13	T	0.000699244																							0.000699244	13	26	0.0149425
	14	C	0.000699244	0.000850216																						0.00154946	14	28	0.016092
	15	P	0.000699244	0.000850216	0.000508687																					0.00205815	15	30	0.0172414
	16	A	0.000699244	0.000850216	0.000508687	0.00110264																				0.00316078	15	30	0.0172414
	17	G	0.000699244	0.000850216	0.000508687	0.00110264	0.00110131																			0.00426209	15	30	0.0172414
	18	Q	0.000699244	0.000850216	0.000508687	0.00110264	0.00110131	0.00102812																		0.00529021	15	30	0.0172414
	19	D	0.000699244	0.000850216	0.000508687	0.00110264	0.00110131	0.00102812																		0.00529021	15	30	0.0172414
	20	I		0.000850216	0.000508687	0.00110264	0.00110131	0.00102812																		0.00459097	15	30	0.0172414
	21	C		0.000850216	0.000508687	0.00110264	0.00110131	0.00102812	0.000982477																	0.00557344	15	30	0.0172414
	22	Y		0.000850216	0.000508687	0.00110264	0.00110131	0.00102812	0.000982477																	0.00557344	15	30	0.0172414
	23	T		0.000850216	0.000508687	0.00110264	0.00110131	0.00102812	0.000982477	0.000926641																0.00650008	15	30	0.0172414
	24	E		0.000850216	0.000508687	0.00110264	0.00110131	0.00102812	0.000982477	0.000926641																0.00650008	15	30	0.0172414
	25	T		0.000850216	0.000508687	0.00110264	0.00110131	0.00102812	0.000982477	0.000926641																0.00650008	15	30	0.0172414
	26	W		0.000850216	0.000508687	0.00110264	0.00110131	0.00102812	0.000982477	0.000926641																0.00650008	15	30	0.0172414
	27	C		0.000850216	0.000508687	0.00110264	0.00110131	0.00102812	0.000982477	0.000926641																0.00650008	15	30	0.0172414
	28	D		0.000850216	0.000508687	0.00110264	0.00110131	0.00102812	0.000982477	0.000926641																0.00650008	15	30	0.0172414
	29	A			0.000508687	0.00110264	0.00110131	0.00102812	0.000982477	0.000926641																0.00564987	15	30	0.0172414
	30	W				0.00110264	0.00110131	0.00102812	0.000982477	0.000926641																0.00514118	15	30	0.0172414
	31	C					0.00110131	0.00102812	0.000982477	0.000926641	0.000873073															0.00491162	15	30	0.0172414
	32	T						0.00102812	0.000982477	0.000926641	0.000873073	0.000906219														0.00471653	15	30	0.0172414
	33	S							0.000982477	0.000926641	0.000873073	0.000906219	0.000947974													0.00463638	15	30	0.0172414
	34	R							0.000982477	0.000926641	0.000873073	0.000906219	0.000947974	0.000914904												0.00555129	15	30	0.0172414
	35	G							0.000982477	0.000926641	0.000873073	0.000906219	0.000947974	0.000914904	0.000442535											0.00599382	15	30	0.0172414
	36	K								0.000926641	0.000873073	0.000906219	0.000947974	0.000914904	0.000442535	0.000406142										0.00541749	15	30	0.0172414
	37	R								0.000926641	0.000873073	0.000906219	0.000947974	0.000914904	0.000442535	0.000406142										0.00541749	15	30	0.0172414
	38	V									0.000873073	0.000906219	0.000947974	0.000914904	0.000442535	0.000406142										0.00449085	15	30	0.0172414
	39	N									0.000873073	0.000906219	0.000947974	0.000914904	0.000442535	0.000406142										0.00449085	15	30	0.0172414
	40	L									0.000873073	0.000906219	0.000947974	0.000914904	0.000442535	0.000406142										0.00449085	15	30	0.0172414
	41	G									0.000873073	0.000906219	0.000947974	0.000914904	0.000442535	0.000406142										0.00449085	15	30	0.0172414
	42	C									0.000873073	0.000906219	0.000947974	0.000914904	0.000442535	0.000406142										0.00449085	15	30	0.0172414
	43	A									0.000873073	0.000906219	0.000947974	0.000914904	0.000442535	0.000406142										0.00449085	15	30	0.0172414
	44	A									0.000873073	0.000906219	0.000947974	0.000914904	0.000442535	0.000406142										0.00449085	15	30	0.0172414
	45	T									0.000873073	0.000906219	0.000947974	0.000914904	0.000442535	0.000406142	0.000377496									0.00486834	15	30	0.0172414
	46	C										0.000906219	0.000947974	0.000914904	0.000442535	0.000406142	0.000377496	0.000841854								0.00483712	15	30	0.0172414
	47	P											0.000947974	0.000914904	0.000442535	0.000406142	0.000377496	0.000841854	0.000907212							0.00483812	15	30	0.0172414
	48	I												0.000914904	0.000442535	0.000406142	0.000377496	0.000841854	0.000907212	0.0004568						0.00434694	15	30	0.0172414
	49	V													0.000442535	0.000406142	0.000377496	0.000841854	0.000907212	0.0004568	0.000918324					0.00435036	15	30	0.0172414
	50	K														0.000406142	0.000377496	0.000841854	0.000907212	0.0004568	0.000918324	0.000862494				0.00477032	15	30	0.0172414
	51	P															0.000377496	0.000841854	0.000907212	0.0004568	0.000918324	0.000862494	0.000920134			0.00528432	15	30	0.0172414
	52	G															0.000377496	0.000841854	0.000907212	0.0004568	0.000918324	0.000862494	0.000920134	0.000955285		0.0062396	15	30	0.0172414
	53	V															0.000377496	0.000841854	0.000907212	0.0004568	0.000918324	0.000862494	0.000920134	0.000955285		0.0062396	15	30	0.0172414
	54	E															0.000377496	0.000841854	0.000907212	0.0004568	0.000918324	0.000862494	0.000920134	0.000955285		0.0062396	15	30	0.0172414
	55	I															0.000377496	0.000841854	0.000907212	0.0004568	0.000918324	0.000862494	0.000920134	0.000955285		0.0062396	15	30	0.0172414
	56	K															0.000377496	0.000841854	0.000907212	0.0004568	0.000918324	0.000862494	0.000920134	0.000955285	0.000781512	0.00702111	15	30	0.0172414
	57	C															0.000377496	0.000841854	0.000907212	0.0004568	0.000918324	0.000862494	0.000920134	0.000955285	0.000781512	0.00702111	15	30	0.0172414
	58	C															0.000377496	0.000841854	0.000907212	0.0004568	0.000918324	0.000862494	0.000920134	0.000955285	0.000781512	0.00702111	15	30	0.0172414
	59	S															0.000377496	0.000841854	0.000907212	0.0004568	0.000918324	0.000862494	0.000920134	0.000955285	0.000781512	0.00702111	14	28	0.016092
	60	T																0.000841854	0.000907212	0.0004568	0.000918324	0.000862494	0.000920134	0.000955285	0.000781512	0.00664362	13	26	0.0149425
	61	D																	0.000907212	0.0004568	0.000918324	0.000862494	0.000920134	0.000955285	0.000781512	0.00580176	12	24	0.0137931
	62	N																		0.0004568	0.000918324	0.000862494	0.000920134	0.000955285	0.000781512	0.00489455	11	22	0.0126437
	63	C																			0.000918324	0.000862494	0.000920134	0.000955285	0.000781512	0.00443775	10	20	0.0114943
	64	N																				0.000862494	0.000920134	0.000955285	0.000781512	0.00351943	9	18	0.0103448
	65	P																					0.000920134	0.000955285	0.000781512	0.00265693	8	16	0.0091954
	66	F																						0.000955285	0.000781512	0.0017368	7	14	0.00804598
	67	P																							0.000781512	0.000781512	6	12	0.00689655
	68	T																							0.000781512	0.000781512	5	10	0.00574713
	69	R																							0.000781512	0.000781512	4	8	0.0045977
	70	K																							0.000781512	0.000781512	3	6	0.00344828
	71	R																								0	2	4	0.00229885
	72	P																								0	1	2	0.00114943
																									Total (M2R)	0.280669	870	1740	1

## Sheet: Hs_SNTX-1
	Inverse HADDOCK score of 15-mer peptide docked to two allelic EQCA-DR models respectively.
	No.	15-mer	EQCADRA00103_DRB200101	EQCADRA00201_DRB200101
	1	MTCCNQQSSQPKTTT	147.8	139.8
	2	TCCNQQSSQPKTTTN	140.4	136.4	Yellow Highlight = MHCII Binder
	3	CCNQQSSQPKTTTNC	131.4	131.4
	4	CNQQSSQPKTTTNCA	128.1	130.4
	5	NQQSSQPKTTTNCAE	129.2	137.2
	6	QQSSQPKTTTNCAES	148.8	147.3
	7	QSSQPKTTTNCAESS	144.6	138.5
	8	SSQPKTTTNCAESSC	146	137.7
	9	SQPKTTTNCAESSCY	155.7	151.2
	10	QPKTTTNCAESSCYK	167.5	178.2
	11	PKTTTNCAESSCYKK	171.1	176
	12	KTTTNCAESSCYKKT	159.6	172.6
	13	TTTNCAESSCYKKTW	163.9	167.1
	14	TTNCAESSCYKKTWS	174.2	176.2
	15	TNCAESSCYKKTWSD	171.2	169.9
	16	NCAESSCYKKTWSDH	179.2	174.1
	17	CAESSCYKKTWSDHR	181	180.4
	18	AESSCYKKTWSDHRG	193.6	183.7
	19	ESSCYKKTWSDHRGT	191.8	191.2
	20	SSCYKKTWSDHRGTR	190.9	185.4
	21	SCYKKTWSDHRGTRI	193.1	186
	22	CYKKTWSDHRGTRIE	184.3	177.7
	23	YKKTWSDHRGTRIER	178.7	179.4
	24	KKTWSDHRGTRIERG	157.7	165.7
	25	KTWSDHRGTRIERGC	127.8	154.5
	26	TWSDHRGTRIERGCG	150.5	154.9
	27	WSDHRGTRIERGCGC	157.6	173.5
	28	SDHRGTRIERGCGCP	152.4	146.9
	29	DHRGTRIERGCGCPQ	149.1	144
	30	HRGTRIERGCGCPQV	144.6	151.6
	31	RGTRIERGCGCPQVK	147.9	143.2
	32	GTRIERGCGCPQVKP	136.2	118.9
	33	TRIERGCGCPQVKPG	117.2	117.4
	34	RIERGCGCPQVKPGI	123.7	122.3
	35	IERGCGCPQVKPGIK	138.1	125.6
	36	ERGCGCPQVKPGIKL	147.6	146.8
	37	RGCGCPQVKPGIKLE	141.2	135.8
	38	GCGCPQVKPGIKLEC	120.7	128.2
	39	CGCPQVKPGIKLECC	139.5	136
	40	GCPQVKPGIKLECCH	157.6	154.8
	41	CPQVKPGIKLECCHT	136.9	138.7
	42	PQVKPGIKLECCHTN	175.5	169.8
	43	QVKPGIKLECCHTNE	161.1	159.4
	44	VKPGIKLECCHTNEC	165.6	171
	45	KPGIKLECCHTNECN	175	176.4
	46	PGIKLECCHTNECNN	172.3	167.6
		Hemagglutinin	197.4	200.2
		>180	6	5
		<180	40	41

## Sheet: Hs_SNTX-1 (Screened)
	Inverse HADDOCK score of algorithm-filtered 15-mer peptides docked to two allelic EQCA-DR models respectively.
	No.	15-mers	EQCADRA00103_DRB200101	h	EQCADRA00201_DRB200101	h	Score
	1	MTCCNQQSSQPKTTT
	2	TCCNQQSSQPKTTTN
	3	CCNQQSSQPKTTTNC
	4	CNQQSSQPKTTTNCA
	5	NQQSSQPKTTTNCAE
	6	QQSSQPKTTTNCAES
	7	QSSQPKTTTNCAESS
	8	SSQPKTTTNCAESSC
	9	SQPKTTTNCAESSCY
	10	QPKTTTNCAESSCYK	167.5	0.848531	178.2	0.89011	0.00125988
	11	PKTTTNCAESSCYKK	171.1	0.866768	176	0.879121	0.00126514
	12	KTTTNCAESSCYKKT	159.6	0.808511	138.6	0.692308	0.00108755
	13	TTTNCAESSCYKKTW	163.9	0.830294			0.000601662
	14	TTNCAESSCYKKTWS	160.1	0.811044	176.2	0.88012	0.00122548
	15	TNCAESSCYKKTWSD			169.9	0.848651	0.000614965
	16	NCAESSCYKKTWSDH	179.2	0.907801	174.1	0.86963	0.00128799
	17	CAESSCYKKTWSDHR
	18	AESSCYKKTWSDHRG
	19	ESSCYKKTWSDHRGT
	20	SSCYKKTWSDHRGTR
	21	SCYKKTWSDHRGTRI
	22	CYKKTWSDHRGTRIE
	23	YKKTWSDHRGTRIER
	24	KKTWSDHRGTRIERG
	25	KTWSDHRGTRIERGC
	26	TWSDHRGTRIERGCG
	27	WSDHRGTRIERGCGC
	28	SDHRGTRIERGCGCP
	29	DHRGTRIERGCGCPQ			144	0.719281	0.000521218
	30	HRGTRIERGCGCPQV
	31	RGTRIERGCGCPQVK	147.9	0.74924	143.2	0.715285	0.00106125
	32	GTRIERGCGCPQVKP
	33	TRIERGCGCPQVKPG
	34	RIERGCGCPQVKPGI
	35	IERGCGCPQVKPGIK
	36	ERGCGCPQVKPGIKL
	37	RGCGCPQVKPGIKLE
	38	GCGCPQVKPGIKLEC
	39	CGCPQVKPGIKLECC	139.5	0.706687	136	0.679321	0.00100435
	40	GCPQVKPGIKLECCH	157.6	0.798379			0.000578535
	41	CPQVKPGIKLECCHT	136.9	0.693516	138.7	0.692807	0.00100458
	42	PQVKPGIKLECCHTN
	43	QVKPGIKLECCHTNE
	44	VKPGIKLECCHTNEC			171	0.854146	0.000618946
	45	KPGIKLECCHTNECN	175	0.886525	176.4	0.881119	0.0012809
	46	PGIKLECCHTNECNN	172.3	0.872847	167.6	0.837163	0.00123914
		H	197.4	1	200.2	1
		Total	12		13		15
	Quantification of M2R scoring metric.
			15-mer
	No.	A.A Residues	10	11	12	13	14	15	16	29	31	39	40	41	44	45	46	r	Max Score	MX2	R
	1	M																0	1	2	0.00144928
	2	T																0	2	4	0.00289855
	3	C																0	3	6	0.00434783
	4	C																0	4	8	0.0057971
	5	N																0	5	10	0.00724638
	6	Q																0	6	12	0.00869565
	7	Q																0	7	14	0.0101449
	8	S																0	8	16	0.0115942
	9	S																0	9	18	0.0130435
	10	Q	0.00125988															0.00125988	10	20	0.0144928
	11	P	0.00125988	0.00126514														0.00252502	11	22	0.015942
	12	K	0.00125988	0.00126514	0.00108755													0.00361257	12	24	0.0173913
	13	T	0.00125988	0.00126514	0.00108755	0.000601662												0.00421423	13	26	0.0188406
	14	T	0.00125988	0.00126514	0.00108755	0.000601662	0.00122548											0.00543971	14	28	0.0202899
	15	T	0.00125988	0.00126514	0.00108755	0.000601662	0.00122548	0.000614965										0.00605468	15	30	0.0217391
	16	N	0.00125988	0.00126514	0.00108755	0.000601662	0.00122548	0.000614965	0.00128799									0.00734267	15	30	0.0217391
	17	C	0.00125988	0.00126514	0.00108755	0.000601662	0.00122548	0.000614965	0.00128799									0.00734267	15	30	0.0217391
	18	A	0.00125988	0.00126514	0.00108755	0.000601662	0.00122548	0.000614965	0.00128799									0.00734267	15	30	0.0217391
	19	E	0.00125988	0.00126514	0.00108755	0.000601662	0.00122548	0.000614965	0.00128799									0.00734267	15	30	0.0217391
	20	S	0.00125988	0.00126514	0.00108755	0.000601662	0.00122548	0.000614965	0.00128799									0.00734267	15	30	0.0217391
	21	S	0.00125988	0.00126514	0.00108755	0.000601662	0.00122548	0.000614965	0.00128799									0.00734267	15	30	0.0217391
	22	C	0.00125988	0.00126514	0.00108755	0.000601662	0.00122548	0.000614965	0.00128799									0.00734267	15	30	0.0217391
	23	Y	0.00125988	0.00126514	0.00108755	0.000601662	0.00122548	0.000614965	0.00128799									0.00734267	15	30	0.0217391
	24	K	0.00125988	0.00126514	0.00108755	0.000601662	0.00122548	0.000614965	0.00128799									0.00734267	15	30	0.0217391
	25	K		0.00126514	0.00108755	0.000601662	0.00122548	0.000614965	0.00128799									0.00608279	15	30	0.0217391
	26	T			0.00108755	0.000601662	0.00122548	0.000614965	0.00128799									0.00481765	15	30	0.0217391
	27	W				0.000601662	0.00122548	0.000614965	0.00128799									0.0037301	15	30	0.0217391
	28	S					0.00122548	0.000614965	0.00128799									0.00312844	15	30	0.0217391
	29	D						0.000614965	0.00128799	0.000521218								0.00242418	15	30	0.0217391
	30	H							0.00128799	0.000521218								0.00180921	15	30	0.0217391
	31	R								0.000521218	0.00106125							0.00158247	15	30	0.0217391
	32	G								0.000521218	0.00106125							0.00158247	15	30	0.0217391
	33	T								0.000521218	0.00106125							0.00158247	15	30	0.0217391
	34	R								0.000521218	0.00106125							0.00158247	15	30	0.0217391
	35	I								0.000521218	0.00106125							0.00158247	15	30	0.0217391
	36	E								0.000521218	0.00106125							0.00158247	15	30	0.0217391
	37	R								0.000521218	0.00106125							0.00158247	15	30	0.0217391
	38	G								0.000521218	0.00106125							0.00158247	15	30	0.0217391
	39	C								0.000521218	0.00106125	0.00100435						0.00258682	15	30	0.0217391
	40	G								0.000521218	0.00106125	0.00100435	0.000578535					0.00316536	15	30	0.0217391
	41	C								0.000521218	0.00106125	0.00100435	0.000578535	0.00100458				0.00416994	15	30	0.0217391
	42	P								0.000521218	0.00106125	0.00100435	0.000578535	0.00100458				0.00416994	15	30	0.0217391
	43	Q								0.000521218	0.00106125	0.00100435	0.000578535	0.00100458				0.00416994	15	30	0.0217391
	44	V									0.00106125	0.00100435	0.000578535	0.00100458	0.000618946			0.00426767	15	30	0.0217391
	45	K									0.00106125	0.00100435	0.000578535	0.00100458	0.000618946	0.0012809		0.00554857	15	30	0.0217391
	46	P										0.00100435	0.000578535	0.00100458	0.000618946	0.0012809	0.00123914	0.00572646	15	30	0.0217391
	47	G										0.00100435	0.000578535	0.00100458	0.000618946	0.0012809	0.00123914	0.00572646	14	28	0.0202899
	48	I										0.00100435	0.000578535	0.00100458	0.000618946	0.0012809	0.00123914	0.00572646	13	26	0.0188406
	49	K										0.00100435	0.000578535	0.00100458	0.000618946	0.0012809	0.00123914	0.00572646	12	24	0.0173913
	50	L										0.00100435	0.000578535	0.00100458	0.000618946	0.0012809	0.00123914	0.00572646	11	22	0.015942
	51	E										0.00100435	0.000578535	0.00100458	0.000618946	0.0012809	0.00123914	0.00572646	10	20	0.0144928
	52	C										0.00100435	0.000578535	0.00100458	0.000618946	0.0012809	0.00123914	0.00572646	9	18	0.0130435
	53	C										0.00100435	0.000578535	0.00100458	0.000618946	0.0012809	0.00123914	0.00572646	8	16	0.0115942
	54	H											0.000578535	0.00100458	0.000618946	0.0012809	0.00123914	0.0047221	7	14	0.0101449
	55	T												0.00100458	0.000618946	0.0012809	0.00123914	0.00414357	6	12	0.00869565
	56	N													0.000618946	0.0012809	0.00123914	0.00313899	5	10	0.00724638
	57	E													0.000618946	0.0012809	0.00123914	0.00313899	4	8	0.0057971
	58	C													0.000618946	0.0012809	0.00123914	0.00313899	3	6	0.00434783
	59	N														0.0012809	0.00123914	0.00252004	2	4	0.00289855
	60	N															0.00123914	0.00123914	1	2	0.00144928
																	Total (M2R)	0.219774	690	1380	1

## Sheet: Hc_LNTX-1
	Inverse HADDOCK score of 15-mer peptide docked to two allelic EQCA-DR models respectively.
	No.	15-mer	EQCADRA00103_DRB200101	EQCADRA00201_DRB200101
	1	RTCFRTPYKPETCPP	141.9	140.1
	2	TCFRTPYKPETCPPG	145.1	137.3	Yellow highlight = MHCII Binder
	3	CFRTPYKPETCPPGQ	135	142.8
	4	FRTPYKPETCPPGQN	134.5	141.1
	5	RTPYKPETCPPGQNL	128	129.6
	6	TPYKPETCPPGQNLC	111.2	105.7
	7	PYKPETCPPGQNLCY	144	151
	8	YKPETCPPGQNLCYK	148.9	147.4
	9	KPETCPPGQNLCYKK	163.1	154
	10	PETCPPGQNLCYKKS	152.2	143.7
	11	ETCPPGQNLCYKKSW	146.5	145.3
	12	TCPPGQNLCYKKSWC	167.7	161.7
	13	CPPGQNLCYKKSWCD	184.7	177
	14	PPGQNLCYKKSWCDA	169.9	178.9
	15	PGQNLCYKKSWCDAF	183.6	172
	16	GQNLCYKKSWCDAFC	198.5	196.1
	17	QNLCYKKSWCDAFCS	209.6	201.6
	18	NLCYKKSWCDAFCSS	211.1	204.6
	19	LCYKKSWCDAFCSSR	195.4	187.8
	20	CYKKSWCDAFCSSRG	186.2	188.9
	21	YKKSWCDAFCSSRGK	182.3	182.2
	22	KKSWCDAFCSSRGKV	187.4	185.6
	23	KSWCDAFCSSRGKVI	187.6	187.1
	24	SWCDAFCSSRGKVIE	188	179.2
	25	WCDAFCSSRGKVIEL	187.3	186.5
	26	CDAFCSSRGKVIELG	169.8	167.2
	27	DAFCSSRGKVIELGC	164	165.4
	28	AFCSSRGKVIELGCT	172.6	168.3
	29	FCSSRGKVIELGCTA	168.9	165.8
	30	CSSRGKVIELGCTAK	162.5	167.8
	31	SSRGKVIELGCTAKC	166.5	166
	32	SRGKVIELGCTAKCP	162.7	164.2
	33	RGKVIELGCTAKCPT	158.4	157.7
	34	GKVIELGCTAKCPTV	137.8	142.6
	35	KVIELGCTAKCPTVK	161.2	165.3
	36	VIELGCTAKCPTVKD	132	135.7
	37	IELGCTAKCPTVKDG	125	127.2
	38	ELGCTAKCPTVKDGK	143.6	139.8
	39	LGCTAKCPTVKDGKD	152.4	153.2
	40	GCTAKCPTVKDGKDI	154.7	160.3
	41	CTAKCPTVKDGKDIT	179.1	164.7
	42	TAKCPTVKDGKDITC	129.5	128
	43	AKCPTVKDGKDITCC	143.2	151
	44	KCPTVKDGKDITCCA	159.1	158.7
	45	CPTVKDGKDITCCAT	133.7	158.7
	46	PTVKDGKDITCCATD	154.5	152.7
	47	TVKDGKDITCCATDN	150.9	144.7
	48	VKDGKDITCCATDNC	156.5	151.1
	49	KDGKDITCCATDNCN	159	152.3
	50	DGKDITCCATDNCNT	148.8	148
	51	GKDITCCATDNCNTV	149.8	148.8
	52	KDITCCATDNCNTVA	150.9	140.7
	53	DITCCATDNCNTVAN	154.2	150.3
	54	ITCCATDNCNTVANW	159.5	162.2
	55	TCCATDNCNTVANWK	160	156.4
	56	CCATDNCNTVANWKS	161.7	157.1
	57	CATDNCNTVANWKSR	168.2	173.4
		Hemagglutinin	197.4	200.2
		>180	12	9
		<180	45	48

## Sheet: Hc_LNTX-1 (Screened)
	Inverse HADDOCK score of algorithm-filtered 15-mer peptides docked to two allelic EQCA-DR models respectively.
	No.	15-mers	EQCADRA00103_DRB200101	h	EQCADRA00201_DRB200101	h	Score
	1	RTCFRTPYKPETCPP
	2	TCFRTPYKPETCPPG
	3	CFRTPYKPETCPPGQ
	4	FRTPYKPETCPPGQN
	5	RTPYKPETCPPGQNL
	6	TPYKPETCPPGQNLC
	7	PYKPETCPPGQNLCY
	8	YKPETCPPGQNLCYK
	9	KPETCPPGQNLCYKK
	10	PETCPPGQNLCYKKS
	11	ETCPPGQNLCYKKSW
	12	TCPPGQNLCYKKSWC			161.7	0.807692	0.000472335
	13	CPPGQNLCYKKSWCD	184.7	0.935664	177	0.884116	0.0010642
	14	PPGQNLCYKKSWCDA	169.9	0.860689	178.9	0.893606	0.0010259
	15	PGQNLCYKKSWCDAF
	16	GQNLCYKKSWCDAFC
	17	QNLCYKKSWCDAFCS
	18	NLCYKKSWCDAFCSS
	19	LCYKKSWCDAFCSSR
	20	CYKKSWCDAFCSSRG
	21	YKKSWCDAFCSSRGK
	22	KKSWCDAFCSSRGKV
	23	KSWCDAFCSSRGKVI
	24	SWCDAFCSSRGKVIE
	25	WCDAFCSSRGKVIEL
	26	CDAFCSSRGKVIELG
	27	DAFCSSRGKVIELGC	164	0.8308			0.000485848
	28	AFCSSRGKVIELGCT
	29	FCSSRGKVIELGCTA
	30	CSSRGKVIELGCTAK	162.5	0.823202	167.8	0.838162	0.000971558
	31	SSRGKVIELGCTAKC	166.5	0.843465			0.000493254
	32	SRGKVIELGCTAKCP	162.7	0.824215	164.2	0.82018	0.000961634
	33	RGKVIELGCTAKCPT	158.4	0.802432			0.000469258
	34	GKVIELGCTAKCPTV
	35	KVIELGCTAKCPTVK
	36	VIELGCTAKCPTVKD
	37	IELGCTAKCPTVKDG	125	0.633232	127.2	0.635365	0.000741869
	38	ELGCTAKCPTVKDGK
	39	LGCTAKCPTVKDGKD
	40	GCTAKCPTVKDGKDI
	41	CTAKCPTVKDGKDIT
	42	TAKCPTVKDGKDITC	129.5	0.656028	128	0.639361	0.000757537
	43	AKCPTVKDGKDITCC	143.2	0.725431			0.000424228
	44	KCPTVKDGKDITCCA	159.1	0.805978	158.7	0.792707	0.000934904
	45	CPTVKDGKDITCCAT	133.7	0.677305	158.7	0.792707	0.000859656
	46	PTVKDGKDITCCATD	154.5	0.782675	152.7	0.762737	0.00090375
	47	TVKDGKDITCCATDN	150.9	0.764438	144.7	0.722777	0.000869716
	48	VKDGKDITCCATDNC	156.5	0.792806	151.1	0.754745	0.000905001
	49	KDGKDITCCATDNCN	159	0.805471	152.3	0.760739	0.000915913
	50	DGKDITCCATDNCNT	148.8	0.753799	148	0.739261	0.000873135
	51	GKDITCCATDNCNTV	149.8	0.758865	148.8	0.743257	0.000878434
	52	KDITCCATDNCNTVA	150.9	0.764438	140.7	0.702797	0.000858032
	53	DITCCATDNCNTVAN	154.2	0.781155	150.3	0.750749	0.00089585
	54	ITCCATDNCNTVANW	159.5	0.808004	162.2	0.81019	0.000946312
	55	TCCATDNCNTVANWK
	56	CCATDNCNTVANWKS
	57	CATDNCNTVANWKSR	168.2	0.852077
		H	197.4	1	200.2	1
		Total	22		18		22
	Quantification of M2R scoring metric.
			15-mer
	No.	A.A Residues	12	13	14	27	30	31	32	33	37	42	43	44	45	46	47	48	49	50	51	52	53	54	57	r	Max Score	MX2	R
	1	R																								0	1	2	0.00116959
	2	T																								0	2	4	0.00233918
	3	C																								0	3	6	0.00350877
	4	F																								0	4	8	0.00467836
	5	R																								0	5	10	0.00584795
	6	T																								0	6	12	0.00701754
	7	P																								0	7	14	0.00818713
	8	Y																								0	8	16	0.00935673
	9	K																								0	9	18	0.0105263
	10	P																								0	10	20	0.0116959
	11	E																								0	11	22	0.0128655
	12	T	0.000472335																							0.000472335	12	24	0.0140351
	13	C	0.000472335	0.0010642																						0.00153653	13	26	0.0152047
	14	P	0.000472335	0.0010642	0.0010259																					0.00256244	14	28	0.0163743
	15	P	0.000472335	0.0010642	0.0010259																					0.00256244	15	30	0.0175439
	16	G	0.000472335	0.0010642	0.0010259																					0.00256244	15	30	0.0175439
	17	Q	0.000472335	0.0010642	0.0010259																					0.00256244	15	30	0.0175439
	18	N	0.000472335	0.0010642	0.0010259																					0.00256244	15	30	0.0175439
	19	L	0.000472335	0.0010642	0.0010259																					0.00256244	15	30	0.0175439
	20	C	0.000472335	0.0010642	0.0010259																					0.00256244	15	30	0.0175439
	21	Y	0.000472335	0.0010642	0.0010259																					0.00256244	15	30	0.0175439
	22	K	0.000472335	0.0010642	0.0010259																					0.00256244	15	30	0.0175439
	23	K	0.000472335	0.0010642	0.0010259																					0.00256244	15	30	0.0175439
	24	S	0.000472335	0.0010642	0.0010259																					0.00256244	15	30	0.0175439
	25	W	0.000472335	0.0010642	0.0010259																					0.00256244	15	30	0.0175439
	26	C	0.000472335	0.0010642	0.0010259																					0.00256244	15	30	0.0175439
	27	D		0.0010642	0.0010259	0.000485848																				0.00257595	15	30	0.0175439
	28	A			0.0010259	0.000485848																				0.00151175	15	30	0.0175439
	29	F				0.000485848																				0.000485848	15	30	0.0175439
	30	C				0.000485848	0.000971558																			0.00145741	15	30	0.0175439
	31	S				0.000485848	0.000971558	0.000493254																		0.00195066	15	30	0.0175439
	32	S				0.000485848	0.000971558	0.000493254	0.000961634																	0.00291229	15	30	0.0175439
	33	R				0.000485848	0.000971558	0.000493254	0.000961634	0.000469258																0.00338155	15	30	0.0175439
	34	G				0.000485848	0.000971558	0.000493254	0.000961634	0.000469258																0.00338155	15	30	0.0175439
	35	K				0.000485848	0.000971558	0.000493254	0.000961634	0.000469258																0.00338155	15	30	0.0175439
	36	V				0.000485848	0.000971558	0.000493254	0.000961634	0.000469258																0.00338155	15	30	0.0175439
	37	I				0.000485848	0.000971558	0.000493254	0.000961634	0.000469258	0.000741869															0.00412342	15	30	0.0175439
	38	E				0.000485848	0.000971558	0.000493254	0.000961634	0.000469258	0.000741869															0.00412342	15	30	0.0175439
	39	L				0.000485848	0.000971558	0.000493254	0.000961634	0.000469258	0.000741869															0.00412342	15	30	0.0175439
	40	G				0.000485848	0.000971558	0.000493254	0.000961634	0.000469258	0.000741869															0.00412342	15	30	0.0175439
	41	C				0.000485848	0.000971558	0.000493254	0.000961634	0.000469258	0.000741869															0.00412342	15	30	0.0175439
	42	T					0.000971558	0.000493254	0.000961634	0.000469258	0.000741869	0.000757537														0.00439511	15	30	0.0175439
	43	A					0.000971558	0.000493254	0.000961634	0.000469258	0.000741869	0.000757537	0.000424228													0.00481934	15	30	0.0175439
	44	K					0.000971558	0.000493254	0.000961634	0.000469258	0.000741869	0.000757537	0.000424228	0.000934904												0.00575424	15	30	0.0175439
	45	C						0.000493254	0.000961634	0.000469258	0.000741869	0.000757537	0.000424228	0.000934904	0.000859656											0.00564234	15	30	0.0175439
	46	P							0.000961634	0.000469258	0.000741869	0.000757537	0.000424228	0.000934904	0.000859656	0.00090375										0.00605284	15	30	0.0175439
	47	T								0.000469258	0.000741869	0.000757537	0.000424228	0.000934904	0.000859656	0.00090375	0.000869716									0.00596092	15	30	0.0175439
	48	V									0.000741869	0.000757537	0.000424228	0.000934904	0.000859656	0.00090375	0.000869716	0.000905001								0.00639666	15	30	0.0175439
	49	K									0.000741869	0.000757537	0.000424228	0.000934904	0.000859656	0.00090375	0.000869716	0.000905001	0.000915913							0.00731257	15	30	0.0175439
	50	D									0.000741869	0.000757537	0.000424228	0.000934904	0.000859656	0.00090375	0.000869716	0.000905001	0.000915913	0.000873135						0.00818571	15	30	0.0175439
	51	G									0.000741869	0.000757537	0.000424228	0.000934904	0.000859656	0.00090375	0.000869716	0.000905001	0.000915913	0.000873135	0.000878434					0.00906414	15	30	0.0175439
	52	K										0.000757537	0.000424228	0.000934904	0.000859656	0.00090375	0.000869716	0.000905001	0.000915913	0.000873135	0.000878434	0.000858032				0.00918031	15	30	0.0175439
	53	D										0.000757537	0.000424228	0.000934904	0.000859656	0.00090375	0.000869716	0.000905001	0.000915913	0.000873135	0.000878434	0.000858032	0.00089585			0.0100762	15	30	0.0175439
	54	I										0.000757537	0.000424228	0.000934904	0.000859656	0.00090375	0.000869716	0.000905001	0.000915913	0.000873135	0.000878434	0.000858032	0.00089585	0.000946312		0.0110225	15	30	0.0175439
	55	T										0.000757537	0.000424228	0.000934904	0.000859656	0.00090375	0.000869716	0.000905001	0.000915913	0.000873135	0.000878434	0.000858032	0.00089585	0.000946312		0.0110225	15	30	0.0175439
	56	C										0.000757537	0.000424228	0.000934904	0.000859656	0.00090375	0.000869716	0.000905001	0.000915913	0.000873135	0.000878434	0.000858032	0.00089585	0.000946312		0.0110225	15	30	0.0175439
	57	C											0.000424228	0.000934904	0.000859656	0.00090375	0.000869716	0.000905001	0.000915913	0.000873135	0.000878434	0.000858032	0.00089585	0.000946312	0.000498291	0.0107632	15	30	0.0175439
	58	A												0.000934904	0.000859656	0.00090375	0.000869716	0.000905001	0.000915913	0.000873135	0.000878434	0.000858032	0.00089585	0.000946312	0.000498291	0.010339	14	28	0.0163743
	59	T													0.000859656	0.00090375	0.000869716	0.000905001	0.000915913	0.000873135	0.000878434	0.000858032	0.00089585	0.000946312	0.000498291	0.00940409	13	26	0.0152047
	60	D														0.00090375	0.000869716	0.000905001	0.000915913	0.000873135	0.000878434	0.000858032	0.00089585	0.000946312	0.000498291	0.00854443	12	24	0.0140351
	61	N															0.000869716	0.000905001	0.000915913	0.000873135	0.000878434	0.000858032	0.00089585	0.000946312	0.000498291	0.00764068	11	22	0.0128655
	62	C																0.000905001	0.000915913	0.000873135	0.000878434	0.000858032	0.00089585	0.000946312	0.000498291	0.00677097	10	20	0.0116959
	63	N																	0.000915913	0.000873135	0.000878434	0.000858032	0.00089585	0.000946312	0.000498291	0.00586597	9	18	0.0105263
	64	T																		0.000873135	0.000878434	0.000858032	0.00089585	0.000946312	0.000498291	0.00495005	8	16	0.00935673
	65	V																			0.000878434	0.000858032	0.00089585	0.000946312	0.000498291	0.00407692	7	14	0.00818713
	66	A																				0.000858032	0.00089585	0.000946312	0.000498291	0.00319849	6	12	0.00701754
	67	N																					0.00089585	0.000946312	0.000498291	0.00234045	5	10	0.00584795
	68	W																						0.000946312	0.000498291	0.0014446	4	8	0.00467836
	69	K																							0.000498291	0.000498291	3	6	0.00350877
	70	S																							0.000498291	0.000498291	2	4	0.00233918
	71	R																							0.000498291	0.000498291	1	2	0.00116959
																									Total (M2R)	0.273099	855	1710	1

[truncated: 2 more sheets: Lc_SNTX-2, Lc_SNTX-2 (Screened)]
